# Supplementary material for: Conventional and Deep-Learning-Based Image Reconstructions of Undersampled K-Space Data of the Lumbar Spine Using Compressed Sensing in MRI: A Comparative Study on 20 Subjects
Source: Diagnostics (Basel). 2023 Jan 23;13(3):418. doi: 10.3390/diagnostics13030418 (PMC9914543; doi:10.3390/diagnostics13030418)
Supplement: Supplementary file 1 [file diagnostics-13-00418-s001.zip]

Archive with 1 entries (1 files):
- diagnostics-2117693-supplementary.pdf
